# Supplementary material for: Development of a Combat-Relevant Murine Model of Wound Mucormycosis: A Platform for the Pre-Clinical Investigation of Novel Therapeutics for Wound-Invasive Fungal Diseases
Source: J Fungi (Basel). 2024 May 20;10(5):364. doi: 10.3390/jof10050364 (PMC11122444; doi:10.3390/jof10050364)
Supplement: Supplementary file 1 [file jof-10-00364-s001.zip]

Archive with 1 entries (1 files):
- jof-2968161-supplementary.pdf
